# Supplementary material for: Smoking in the workplace: A study of female call center employees in South Korea
Source: PLoS One. 2022 Jul 28;17(7):e0267685. doi: 10.1371/journal.pone.0267685 (PMC9333211; doi:10.1371/journal.pone.0267685)
Supplement: S1 File — (XLSX) [file pone.0267685.s001.xlsx]

## Sheet: Sheet1
ID	Current_smk	gender	marr	edu	income	health	KTSND	atti	EL1	EL2	EL3	EL4	EL5	SMK_rule	rule_agg	SMK_edu
1	0	1	2	4	5	2	9	5	1.33	2.33	2.67	2.33	2.5	1	1	0
2	0	1	2	2	3	3	11	11	3	2	3	3.67	3	4	3	0
3	0	1	2	3	3	2	8	5	3	1	2	2.67	2.5	1	3	0
4	0	1	1	2	2	1	6	6	4	2.67	4	3.33	3	2	1	0
5	0	1	2	2	5	3	16	11	4.67	2.33	3.33	4	3.5	2	3	0
6	0	1	2	2	3	2	5	5	2.33	2	3	2.67	4	4	4	0
7	0	1	2	2	5	3	12	3	3.67	3.33	3.33	3	3	1	3	0
8	1	1	2	4	4	3	16	4	4.67	4.67	3.67	4.67	5	1	1	0
9	2	1	2	2	5	3	25	11	5	3	3	3.33	2.5	1	3	0
10	0	1	2	2	3	1	10	2	4.67	2	4	4	3.5	4	3	0
11	0	1	4	3	2	1	16	10	3	2	4	3.67	3	1	3	0
12	0	1	2	2	4	3	15	5	2.67	1.33	2.33	3	2	1	3	0
13	0	1	2	2	4	3	17	13	5	4.67	4	4.33	3.5	1	3	0
14	0	1	1	2	1	2	3	1	3.67	3.33	3.33	4.67	3	4	3	0
15	0	1	3	2	1	3	13	4	3.67	3.33	3.33	4.67	3	4	3	0
16	0	1	1	2	1	2	6	1	3.67	3.33	3.33	4.67	3	4	3	0
17	0	1	2	2	3	2	1	0	4	2.67	3	3.33	3.5	4	3	0
18	0	1	2	4	5	4	14	6	4.67	1	3.33	3.67	3.5	1	3	0
19	0	1	4	3	2	2	15	11	4	3	4.33	3.67	4	2	3	0
20	1	1	2	2	5	3	9	2	3.33	2.67	3.67	4.33	3	4	3	0
21	0	1	2	4	1	3	5	1	3.33	2	3.33	3.67	3	1	3	0
22	2	1	4	2	2	3	25	7	5	3.67	3	3.33	3	2	3	0
23	2	1	1	2	3	4	18	12	3.33	3	3.33	4	3.5	1	3	0
24	0	1	2	4	3	4	7	2	3	2	3	3.33	3	1	3	0
25	0	1	4	3	2	2	12	3	4	3	3.33	3.33	3.5	1	3	0
26	0	1	2	3	4	2	17	8	3.67	3.33	3.33	4	2.5	4	3	0
27	2	1	3	3	2	3	12	8	4	4	4	4	4	1	3	0
28	0	1	1	3	2	5	9	0	4	1.33	3.33	2.67	3.5	1	3	0
29	0	1	2	2	4	2	11	5	3.33	3	3.67	2.67	3.5	5	3	0
30	0	1	2	4	5	2	10	8	1.67	2.33	2.67	2.33	3	5	3	0
31	0	1	2	2	3	2	13	4	2.67	3.67	3.67	4.33	3	2	3	0
32	2	1	2	2	5	2	28	15	3.67	4	4	3.67	3	1	3	0
33	1	1	2	3	5	4	25	15	3.67	2.33	4.33	3.67	3	1	1	0
34	0	1	1	1	1	2	11	1	4	2	4	3.33	4.5	4	3	1
35	0	1	1	2	2	3	3	3	2.33	2.33	2.67	3.33	3	4	4	1
36	2	1	2	2	4	3	27	11	4.33	4.67	4.33	4.33	4.5	2	3	0
37	0	1	1	2	2	2	12	7	4.33	1.67	3.33	3.67	2	2	3	0
39	0	1	2	2	5	2	12	9	3.33	2	3.33	3.33	3	1	3	0
40	0	1	2	4	4	2	6	0	4	2.67	3.33	3.67	4	4	3	0
41	0	1	1	2	1	1	12	8	3	3.33	3.33	3.67	4	2	4	1
42	2	1	1	4	1	3	27	12	4.33	2.33	4	4	2	1	3	0
43	1	1	1	2	2	3	17	11	3.33	3	4.33	3.67	4.5	1	3	0
44	2	1	1	3	1	2	21	14	3	3	3	3	3	5	3	0
45	0	1	2	2	5	3	14	7	3	3	3	3	3	1	3	0
46	0	1	4	3	2	2	9	2	3	2.67	2.33	3	3	1	1	1
47	0	1	2	3	3	3	24	8	4.67	3.33	4.67	3	5	4	3	1
48	0	1	4	2	1	2	3	0	4	1.33	2.67	2.67	4	1	3	1
49	0	1	2	2	4	3	20	10	4	2.67	4	3.67	2.5	2	3	0
50	1	1	1	2	1	3	9	1	5	2	3	4.33	2.5	1	3	0
51	0	1	2	3	4	3	18	10	4.33	3.33	4.67	3.67	3.5	2	3	1
52	0	1	1	4	1	1	4	4	3	1.67	3	3	1	5	4	1
53	0	1	2	3	2	3	17	8	3.67	3	4.33	4	3.5	1	3	0
54	2	1	1	3	5	3	17	8	4.67	3	3.33	4	3	1	3	0
55	1	1	1	3	2	2	19	8	3.33	4	4	4	3.5	5	3	0
56	1	1	2	4	4	1	14	8	4.33	4	3.67	4.33	3	2	3	1
58	2	1	2	2	2	3	18	5	4.33	4.33	3.67	5	3	4	3	0
59	0	1	1	4	2	3	19	9	3	3.33	3	3.33	4	1	3	0
60	2	1	1	3	1	5	30	17	4.33	3	3.33	3.67	3	2	2	0
61	1	1	2	3	5	3	9	1	3	3.67	4.33	4.67	4	1	3	0
62	0	1	1	4	2	2	16	7	3.33	3.33	3.33	3.33	2	4	3	0
63	0	1	4	3	1	4	15	6	4	3.33	4	3.33	2	5	3	0
64	0	1	2	4	5	2	14	5	2.67	4.33	4	4	2.5	1	3	0
65	1	1	1	2	5	2	11	8	5	3	5	3.67	4	1	3	0
66	0	1	1	4	2	2	3	3	1.67	1	3	1.67	2.5	1	1	0
67	2	1	1	4	2	4	26	10	5	1	2.67	3	2	2	2	0
68	1	1	1	2	2	4	8	2	4.33	3	4	3	3	5	3	0
69	0	1	2	2	4	2	3	3	2.67	2.67	4	3	3	4	3	0
70	0	1	1	4	5	2	19	7	4	3.33	2.67	3.33	3	1	3	0
71	0	1	1	2	2	3	9	2	4.67	2	5	2.33	5	4	4	0
72	0	1	2	3	5	4	4	0	5	1.67	3.67	3.67	4	4	4	0
73	2	1	4	3	2	4	19	8	4	3.33	4.33	4.33	3.5	1	3	1
74	2	1	1	2	5	2	21	10	4	3	4	4	4	2	3	1
75	0	1	2	4	5	2	7	6	2.33	2.33	3.33	3	3	2	3	0
76	1	1	1	2	5	4	9	8	3	3	3.33	3.33	3.5	4	3	0
77	1	1	1	4	1	3	18	11	4.33	2.33	4	4.33	4	1	3	0
78	0	1	2	4	3	2	5	1	1.67	2	3.67	4.67	2	4	3	0
79	0	1	2	5	2	1	2	4	4.33	4	5	4.33	3.5	4	3	1
80	2	1	2	4	5	3	18	11	4.33	2.67	4.33	4	3.5	1	3	0
81	2	1	1	2	1	4	27	18	3.67	5	5	5	5	1	1	0
82	0	1	2	3	1	2	11	0	4	2	3.67	3.67	2	4	3	0
83	0	1	2	3	4	2	5	7	3	3	3	3.67	3	4	3	0
84	0	1	1	3	2	2	9	6	3.67	3	4	3.33	3	4	3	0
85	1	1	2	4	5	3	6	3	5	2.67	3.33	3.33	2	4	3	1
86	2	1	1	4	4	3	25	17	3	3	3.33	3.33	3	2	1	0
87	2	1	2	3	4	3	10	4	3.33	3	4	3	3	4	3	0
88	2	1	1	3	1	4	23	10	2.67	2.67	3	3.33	3	1	3	0
89	0	1	2	3	5	3	4	7	3.33	3	3.33	3.67	3	4	3	0
90	0	1	2	3	5	3	26	12	3.67	3	2	2.67	2	2	3	0
91	2	1	1	3	2	3	12	9	2	2.33	3	2.67	1.5	1	3	0
92	0	1	2	3	2	2	6	0	3.67	3.67	4	3.67	3	4	4	0
93	2	1	2	3	4	3	30	18	3	3	3.67	4.33	1	1	3	1
94	1	1	1	2	1	3	13	2	3.33	3.33	4	3	2.5	4	3	0
95	2	1	1	2	2	2	13	7	2.33	2.33	4.33	2.33	4	2	3	1
96	1	1	2	4	5	2	10	9	3.67	2.67	4	4.33	4	2	3	0
97	1	1	1	2	3	2	6	1	4	4	4.33	4.33	4.5	2	4	0
98	0	1	1	2	1	2	14	7	4	3	3.67	3.67	3.5	4	3	0
99	0	1	1	2	1	2	7	3	4	3	2.33	2.67	3.5	4	3	0
100	0	1	2	5	5	3	11	10	4.67	2.67	3.67	4	2	1	4	0
101	2	1	2	4	2	3	17	9	4	3.67	3.33	3.67	3	4	3	0
102	0	1	2	2	2	2	9	0	2.67	3.67	2.67	3.33	2.5	4	4	0
103	0	1	2	3	4	2	7	1	3.33	2.33	3	3.33	3.5	4	3	0
104	2	1	1	2	4	2	22	11	2.33	2	3	1.67	2.5	4	1	0
105	2	1	1	2	1	4	25	12	3.67	3.67	4	3.33	4	4	3	0
106	0	1	1	2	1	3	11	8	3	3	3	3	3	5	2	0
107	0	1	2	2	4	1	4	0	2.67	1	3.67	3.67	3.5	1	3	0
108	0	1	2	2	5	1	7	12	2.33	1.67	3.67	4	3	1	3	0
109	0	1	2	3	5	2	10	1	3	2	3	3.67	3	1	3	0
110	1	1	2	2	4	3	7	4	4	3	3	4	3	1	3	0
111	0	1	2	2	3	4	14	2	3.67	1.67	3.67	4	5	1	3	0
112	0	1	2	4	2	2	1	1	3.67	2	3.33	3.33	3	5	3	0
113	0	1	2	2	3	3	11	8	4	3	3	3.33	3	4	3	0
114	0	1	2	3	5	1	6	0	4.33	3	2	3.33	5	5	3	0
115	0	1	2	4	2	3	14	9	3.67	3	2	3	1.5	4	4	1
116	0	1	2	3	4	1	2	0	3	3	3	4	3	2	4	1
118	0	1	2	3	5	2	8	3	4	2	3.33	3	2	5	3	0
119	1	1	2	2	4	4	11	9	4.33	2.67	3.67	4	2	5	3	0
120	0	1	4	3	1	4	16	7	5	3.67	3.67	3.67	2.5	2	3	0
121	0	1	2	3	2	1	0	0	3.67	2.33	3	3	3	1	3	1
122	0	1	2	4	4	3	17	8	4	1.67	3.67	3.67	3.5	4	3	0
123	0	1	2	3	5	4	16	13	4.33	1.67	3.33	3.67	3.5	4	3	1
124	2	1	1	2	1	3	13	8	4	3	4	4.33	3.5	1	3	0
125	2	1	1	2	4	3	21	9	2.33	2.33	3.67	3.33	3.5	1	3	0
126	0	1	1	4	1	2	21	12	3.33	3.67	3.67	3.33	3.5	4	1	0
128	1	1	2	3	4	3	16	8	4	2.33	3.67	3	2.5	4	3	1
129	2	1	4	2	2	3	24	7	4	2.67	3.67	2	2	5	3	0
130	0	1	2	4	3	3	0	3	4.33	1	4	3.67	3	5	4	0
131	1	1	2	2	3	3	21	12	3	2.33	3.67	3.33	3	4	3	0
132	0	1	1	2	1	2	13	6	3.33	1.67	2.67	3	2	2	3	0
133	0	1	1	3	2	3	9	5	2	2.33	4	3.33	3.5	1	4	1
134	0	1	2	4	5	2	17	3	4	3	4	3.33	3.5	4	3	0
135	0	1	2	3	5	3	18	10	1.67	2.33	3	3	2	1	3	0
136	0	1	1	4	2	4	14	3	1.67	1	3	3.67	1	2	3	0
137	0	1	4	3	2	2	13	9	2.67	3	3.33	3	2.5	2	3	1
138	0	1	2	2	2	3	13	1	3.67	1	2.33	1.33	2	2	3	0
139	0	1	2	2	3	2	7	0	3	3	3.33	3.67	3	1	3	0
140	0	1	2	3	2	3	8	0	4.33	2	3.67	3	3.5	1	3	0
141	0	1	2	2	4	3	8	0	5	4.33	5	3.67	5	1	4	0
142	0	1	1	3	2	1	8	0	4	3.33	4	4	4.5	2	4	0
143	0	1	1	4	3	1	3	3	3	3	3	3	3	1	3	1
144	0	1	2	2	3	3	3	3	5	3	3.33	2.67	3.5	4	3	0
145	1	1	1	4	5	3	23	10	5	4.67	3.67	5	2	4	3	0
146	0	1	2	2	2	2	3	3	5	4.33	5	5	5	2	3	0
147	0	1	2	3	2	2	3	3	3.67	3.33	3.67	3.33	3.5	5	3	0
148	0	1	1	4	1	3	10	11	3.67	3.33	3.33	3.67	3	4	3	0
149	0	1	2	2	1	2	14	6	5	3	4.33	4	2.5	5	3	0
150	0	1	2	2	4	3	8	3	3	1	2	2	2.5	4	4	0
151	0	1	2	2	3	1	6	5	4	2	2.67	3.67	3.5	4	3	0
152	2	1	1	2	2	4	17	12	4	4	4	4	4.5	2	3	0
154	1	1	1	3	2	2	10	9	3	3.67	3.67	2.67	3.5	1	1	0
155	0	1	2	3	2	1	8	13	3.67	2.67	3.67	4	2.5	1	1	0
156	2	1	1	4	3	2	17	12	3	3	2.67	3	2.5	5	2	1
157	0	1	2	2	4	2	8	7	3.33	2.67	3.33	3	2	4	3	0
158	0	1	1	2	1	3	9	0	3.67	2.33	2.67	3.33	3.5	5	3	0
159	0	1	2	2	4	3	10	2	4.67	1	3.67	4	3	2	3	0
160	0	1	2	4	2	3	16	11	4.67	3.33	3.67	4.67	3	4	4	0
161	0	1	4	4	2	3	13	8	2	1.33	2.33	3.67	2.5	1	4	0
162	0	1	1	2	1	3	4	0	3.33	2.67	3.33	2.67	3	4	3	0
163	0	1	1	2	2	2	5	0	3.67	2	3.33	3.67	3.5	5	3	0
164	1	1	2	2	4	3	16	8	3.67	2	3.67	4	3	4	3	0
165	0	1	2	3	4	3	18	9	3.67	2.67	3.33	3.33	4	4	3	0
166	2	1	2	3	4	3	7	3	3	3	3.67	4	3	4	3	0
167	0	1	1	2	1	3	3	0	3	3	3	3	3	1	4	0
168	0	1	2	2	1	3	5	3	5	4.33	4	4.33	4	5	4	0
169	0	1	2	3	5	4	12	9	4	4	4	4	4	2	3	0
170	0	1	2	2	5	3	12	4	3.33	2.33	3	2.67	3	4	3	0
171	2	1	1	2	4	2	23	15	3.33	4.67	3.33	4	3.5	1	1	0
172	0	1	2	4	3	1	15	8	3.33	2.67	2.67	3	4	1	3	0
173	0	1	2	3	4	4	8	3	3.67	2.67	3.67	3.67	3	1	3	1
174	0	1	2	4	5	2	8	5	4	3.33	4.33	3	2.5	2	3	0
175	0	1	2	4	5	3	8	6	3.33	3	4	3.33	3.5	4	3	0
176	1	1	1	4	4	3	9	5	4.33	2.33	3.67	2.33	2	4	3	0
177	2	1	2	2	5	4	13	5	3.67	1.67	3	2.67	3.5	4	3	0
178	2	1	1	2	1	1	23	10	2.33	3	3	1.67	2	2	3	0
179	0	1	2	3	4	2	9	12	4	4	4	4	4	5	3	0
180	0	1	2	4	1	4	6	5	3.67	3.67	4	3.33	4.5	2	3	0
181	0	1	2	2	4	3	8	0	4	3.33	4	4	4	4	3	0
182	0	1	1	4	2	1	20	7	2	1.67	3	3.67	2.5	2	3	0
183	0	1	2	2	5	3	11	8	3.67	3	4	3.33	4	4	3	0
184	0	1	2	3	4	4	18	7	3	3	3.67	3.67	3	5	3	0
185	0	1	3	4	2	4	10	3	3.67	2.33	3.67	4.67	3	4	3	1
186	0	1	2	4	2	3	11	4	3.67	2	1.67	2	2.5	2	3	1
187	2	1	2	3	4	3	20	12	3.33	2.33	3.33	3	3	1	3	1
188	0	1	2	4	5	4	12	5	4.67	4	4	3.67	3	4	3	1
189	1	1	4	2	3	4	11	4	3.33	2.33	3	4	3	5	3	0
190	0	1	1	3	5	2	20	11	4	2.33	3.33	3.33	3	2	3	0
191	0	1	2	2	4	3	11	8	5	3.67	3	4	3	2	3	1
192	0	1	2	2	4	2	2	0	3.67	2.33	3.67	4	3.5	4	3	0
193	2	1	1	2	2	3	22	13	3.67	2.33	3.67	4.67	3	1	3	0
194	2	1	2	2	4	1	16	13	4.67	4.33	4.67	4	4.5	2	2	0
195	0	1	3	4	1	5	3	0	1	1	2.33	2.33	1	5	4	1
196	0	1	2	3	5	3	27	6	2.67	1.67	3.67	4.33	2	4	3	0
197	2	1	1	2	5	3	18	11	3.33	3.33	4	3.67	3	2	3	0
198	0	1	2	4	4	2	18	13	3.67	4	4	4	4	4	3	0
199	1	1	2	2	3	1	22	11	2.67	2.33	2	2	2	2	3	0
200	0	1	2	2	5	3	18	6	3	2.67	3	3	3.5	4	3	0
201	0	1	2	2	4	4	14	3	3	3.33	4.33	4.33	4	4	3	1
202	0	1	2	3	5	2	9	6	3	2.67	3	2.33	3	2	4	0
203	1	1	4	2	1	4	20	5	3	2.33	3.33	2.67	2.5	5	3	1
204	0	1	2	2	2	3	6	3	3.67	3	3.33	2.67	3	2	3	0
205	0	1	1	2	2	3	11	4	3	3	3	3	3	2	3	0
208	0	1	2	2	5	2	11	8	4	4	4	4	4	2	3	1
209	0	1	2	2	2	4	7	3	1	1	3	1.67	2	1	1	1
210	2	1	1	4	1	3	25	13	4.67	3.33	3.33	3.67	3	1	3	0
211	0	1	1	5	5	4	8	0	2.33	3.33	3.33	3.67	2.5	1	3	0
212	2	1	2	4	1	2	18	11	4.33	2	3	4.67	3	1	3	0
214	0	1	2	3	4	4	10	4	3.33	3	3.67	2.67	3	4	3	0
215	0	1	2	4	3	2	7	5	3	2.67	2.67	3	3	2	3	0
218	0	1	2	4	1	3	5	1	2.67	3	2.67	3	2	1	4	0
219	0	1	2	2	4	3	15	11	3.33	2.67	3.33	3.67	2.5	1	3	0
220	0	1	4	4	2	3	8	3	3.33	2.33	3.33	4.67	2.5	2	3	0
222	0	1	2	3	5	2	9	0	3.67	2.33	4	3	3.5	2	3	1
223	0	1	1	2	1	3	9	2	3	3	3	3	3	4	4	0
225	0	1	2	3	3	3	10	3	2	2	2	2.33	2	4	3	0
226	0	1	2	4	3	3	11	6	3.33	1.67	3.67	4.33	2.5	1	3	0
228	0	1	2	3	4	1	9	1	2.67	2	3.67	3	4	5	3	0
229	0	1	2	2	5	3	10	2	3	2.33	3.67	2.67	2.5	1	3	0
230	0	1	1	3	2	1	13	4	2.67	2	1	2.67	1.5	1	3	0
231	1	1	2	2	5	4	11	4	2.33	1.67	3	3.33	1	5	3	0
234	0	1	2	4	5	3	5	1	3.67	2.33	4	3.67	3.5	1	3	0
235	1	1	2	2	4	4	12	0	3	3	3	3	3	5	3	0
236	1	1	2	2	3	4	16	9	4.33	3.67	3.33	3.67	4	2	3	0
237	0	1	1	4	1	4	3	0	3.67	2.67	3.33	3.67	3	5	3	0
238	0	1	1	4	3	3	11	7	3.33	2.67	3	3.33	2.5	1	3	0
239	0	1	2	2	2	4	12	3	3.67	2	4	4	4	4	4	0
240	0	1	1	4	1	2	18	9	3.67	2.33	3	3.33	3	2	3	0
241	0	1	1	4	2	1	0	0	2	2	2	2	2	4	4	0
242	0	1	2	4	3	2	8	0	1.67	1.33	3.67	3	1	5	3	0
243	0	1	1	4	4	4	3	0	4	1.67	3.33	2.33	2	4	4	0
244	0	1	2	2	5	4	6	1	3.67	1.33	3.67	3.67	3	1	3	0
245	0	1	2	4	4	2	15	1	4.33	2.33	5	4.33	3	1	3	0
246	2	1	1	3	2	3	28	11	3	3	3	3	3	2	2	0
247	0	1	2	4	5	2	9	7	4.67	2	3.33	3.67	4	5	4	0
248	0	1	2	3	5	3	20	21	3.33	2.33	3	3	3	4	3	0
249	0	1	2	3	4	3	10	6	4	2.33	3	3.67	3	2	3	0
250	0	1	2	2	1	3	8	0	1.67	1.67	2	2	2	2	3	0
251	0	1	2	2	3	3	4	0	3	3	2.67	3.67	2	5	3	0
252	0	1	4	2	2	3	1	3	3.67	2	3	4	3	1	4	0
253	1	1	1	4	2	4	25	16	4	3.33	3.33	4	3.5	5	3	1
254	2	1	2	4	3	4	16	6	3.67	2.67	3.67	4	2.5	1	3	0
255	0	1	2	2	2	1	3	6	3	3	3	3	3	1	4	0
256	0	1	2	3	4	2	6	0	4	3	4	3.67	3.5	5	4	0
257	0	1	2	3	4	2	10	2	3.33	2.67	4	4	2.5	2	3	0
258	0	1	2	2	2	2	6	0	2.67	3	3.33	3	3.5	4	3	1
259	2	1	2	3	1	3	26	17	2.67	2.67	3.67	4.33	3.5	1	3	0
260	0	1	2	4	5	3	6	0	2.67	1.67	1.67	2	2	4	3	1
261	0	1	1	3	3	1	17	9	3.33	3	3.67	3.33	2.5	2	3	0
262	0	1	1	4	3	2	25	8	3.33	2.33	3	3.33	3.5	1	3	0
263	2	1	2	5	5	3	24	13	3.33	4	4	3.67	4	2	1	0
264	2	1	2	3	2	2	18	12	4	3	3.67	3.67	3.5	5	1	1
265	0	1	2	4	5	2	15	6	3.33	2.67	2.33	2.67	3	5	3	0
266	2	1	4	2	1	3	30	19	4.33	3.33	3	4.67	3	1	2	0
267	0	1	3	2	1	2	9	9	3	3	3.33	3	3	5	3	0
268	1	1	4	2	1	3	12	6	1	1	3.67	2.33	1	5	3	0
269	0	1	2	3	3	2	15	5	3	2	3	3.33	2	4	3	0
270	0	1	5	4	1	3	16	4	3.33	2.33	3	3.67	1	2	3	0
271	2	1	1	2	1	3	19	9	3.67	3.33	2	2.33	1	2	3	0
272	0	1	2	4	2	3	21	6	3.33	2.33	2.33	4	3.5	2	3	0
273	0	1	1	4	2	4	24	9	3.33	2.33	2.67	3.33	3	1	3	0
274	0	1	2	2	4	2	13	9	5	3.67	4	4.33	3	5	3	1
275	0	1	2	2	2	3	9	2	4	3.67	4	4	4.5	2	3	1
276	0	1	1	3	2	2	9	4	3.33	3	3.33	2.67	3.5	2	3	0
277	0	1	2	2	4	3	0	0	3.33	2.33	4	3.33	3	2	4	0
278	0	1	2	2	4	3	21	7	4	2.33	3.33	4.33	3	2	1	0
279	0	1	1	3	2	2	9	1	3	3	3.67	3	3.5	4	4	1
280	0	1	1	4	2	3	16	8	4.33	4	4	4.33	4	2	3	0
281	0	1	2	3	4	3	0	0	3	3	3	3	3	2	3	0
282	0	1	3	2	1	2	0	0	3	2.33	4	3	3	2	4	0
283	0	1	2	3	5	3	21	10	4.33	1	4.67	3.67	2.5	5	3	0
284	2	1	2	2	4	2	16	13	3.33	4	3.67	3.33	3.5	1	2	0
285	0	1	2	4	1	3	10	3	3	2.67	2	2.67	2	5	3	0
286	0	1	2	4	3	3	6	3	3	3	3	3	3	5	3	0
287	0	1	2	2	4	4	12	7	3	2.67	3.67	3.33	3	1	3	0
288	0	1	4	3	2	3	11	8	3	3	3	3	3	5	3	1
289	2	1	1	2	2	3	27	16	3	3	3	3	3	4	3	0
290	0	1	1	2	1	3	12	8	3	3	3	3	3	5	3	0
291	0	1	2	3	5	3	14	8	3.33	1.67	2.67	3	3	1	3	0
292	0	1	2	2	4	2	17	10	3	3	3	3.33	3	1	1	1
293	0	1	2	4	5	3	9	4	3.33	3	3.33	3.33	3.5	5	3	0
294	0	1	2	2	3	3	6	3	2.67	1.67	3.33	3.67	3.5	4	3	0
295	0	1	2	2	4	3	5	0	4	2.67	3.67	3.67	3.5	4	3	1
296	0	1	2	2	1	3	10	7	3	3	3	3	3	2	3	0
297	0	1	2	2	4	3	14	4	3.67	2.67	3.67	3.67	3	5	3	0
298	0	1	4	2	2	3	11	7	2.67	2.67	3	3.33	3	5	3	0
299	0	1	2	2	4	2	6	3	1.67	1.33	1.67	1.33	1.5	2	3	0
300	2	1	2	3	5	1	18	13	4	2.67	3.67	3.33	3	2	3	1
301	2	1	1	4	2	3	11	8	2.67	2.33	3	3	3	2	1	0
302	0	1	2	2	5	3	5	3	4.67	2.67	2.67	3.67	4	4	3	0
303	0	1	2	4	4	3	19	3	4	4.67	4.33	4.67	5	2	3	0
304	0	1	2	2	5	3	2	0	3	1.33	2.67	2.67	2.5	5	3	0
305	2	1	1	3	1	2	29	10	4.33	3.33	3	4	1	5	1	0
306	0	1	3	2	2	3	7	5	3.33	3.33	3	3	3	2	3	0
307	0	1	2	4	4	3	14	8	2	2.33	2	2	2	1	3	1
308	0	1	2	4	2	2	4	2	2.67	2.67	2.67	3	3	5	4	1
309	0	1	2	3	4	2	4	3	2.33	2.33	3	2.67	3	4	3	0
310	0	1	2	4	4	4	3	3	2.67	2.33	3	2.67	3	1	4	0
311	0	1	4	3	2	2	11	9	3.33	2.33	3.33	3	3	1	3	0
312	1	1	2	2	4	5	9	0	4	2.33	3.33	4	2	1	3	0
313	0	1	2	3	4	4	20	8	4	2	4.33	3	4	1	3	0
314	0	1	1	3	2	1	3	9	2	2	2	2.33	1.5	4	1	1
315	0	1	2	3	3	2	13	9	3.33	1.67	3	3	2	1	3	0
316	0	1	2	4	4	3	4	0	5	3.67	3.67	3.33	5	1	4	1
317	0	1	2	4	4	2	9	4	5	3.67	4.67	4.67	5	2	3	0
318	0	1	1	2	2	3	11	5	2	1.33	1.33	1.67	2	5	3	0
319	0	1	2	2	4	2	16	4	3	2	2.33	3	2.5	1	3	0
321	0	1	2	4	3	2	14	7	3	2.67	2.67	2.67	3	4	3	0
322	2	1	2	4	4	4	13	12	3.33	3.67	3	3.67	3.5	1	3	0
323	0	1	2	2	4	5	15	6	4	1.67	1.67	3	2	5	3	1
324	0	1	2	3	4	2	6	0	4.67	2.33	2.33	2.33	5	2	3	0
326	0	1	2	2	4	3	9	1	3.67	2	3.33	4	3	5	4	0
327	0	1	2	4	4	3	7	0	3	2	3.33	3	3	2	3	0
328	0	1	3	4	2	3	16	11	3.67	3.33	3.33	3.67	4	2	3	0
330	0	1	2	3	3	1	10	1	3.67	2	3	3	3	2	3	1
331	0	1	2	4	1	3	7	0	4	3.33	3.67	4	3	2	3	1
332	2	1	4	2	1	3	19	13	3	3	3	3	3	5	1	0
335	0	1	2	2	2	3	6	5	3	3.67	3	3.33	3.5	5	1	1
336	0	1	2	3	1	2	12	5	3.67	2.67	4	3.67	3	1	4	0
337	0	1	4	2	2	3	10	6	5	3.67	5	3.67	4	2	3	0
338	0	1	2	2	5	2	4	3	3	3.33	3	2.33	3	5	3	0
339	0	1	2	4	5	3	3	3	3.33	3.33	3.33	3.33	3	4	4	0
340	0	1	2	2	2	3	13	3	3	2.33	2.33	2.67	2	5	2	0
342	0	1	1	3	1	4	5	4	3	3	3	3	3	5	3	0
343	0	1	1	4	2	4	7	7	3.67	2	3.33	4	2.5	4	3	0
344	2	1	1	3	1	3	20	13	3.67	2.33	3.67	4.67	2.5	5	1	1
345	0	1	3	4	5	2	11	8	4	1.67	3	3.33	3.5	1	3	0
346	0	1	2	4	5	2	4	3	3	3	3	3	3	1	3	1
347	2	1	2	4	4	3	22	11	3	3	3	3	3	4	3	0
348	2	1	1	3	1	3	20	13	4.67	2.33	3	4.33	2	2	1	1
349	0	1	2	3	5	3	9	2	3.33	2.67	3	3.33	3.5	2	3	0
350	0	1	3	2	3	2	7	7	3.33	1.67	1.67	2.67	1	2	3	1
351	2	1	2	2	5	5	19	14	3.33	3.33	3	3	3	2	3	0
352	0	1	1	3	2	3	18	12	5	1.67	3.67	4.33	3.5	5	3	0
353	0	1	2	4	1	2	0	2	3.33	2.67	4.33	3.67	3	2	4	0
355	0	1	2	4	4	3	3	3	3	3	3	3	3	4	4	0
356	0	1	2	3	4	3	7	7	3.33	2.67	3.33	2.67	2.5	4	4	0
357	0	1	1	2	1	1	5	0	3	3	3	3	3	1	3	1
358	1	1	1	2	2	2	13	10	2.67	3.33	2.33	3.67	3	1	1	1
359	0	1	2	2	4	2	12	13	3	1.67	2.33	3	2	1	3	1
360	0	1	1	5	2	3	13	0	3.33	3.33	3	3.67	3	2	3	0
361	2	1	1	3	2	2	19	13	3	3	3	3	3	2	2	0
362	1	1	2	4	4	3	5	6	3.33	3	3.67	3.33	3	5	3	0
364	0	1	2	4	5	3	1	0	3	3	3	3	3	1	4	0
365	2	1	2	3	2	3	18	13	3	3	3	4	3	2	3	1
366	1	1	1	2	2	5	0	0	3.67	5	5	5	5	5	3	0
367	0	1	2	3	1	2	3	3	3.33	3.67	3.67	5	5	5	1	1
368	0	1	2	2	2	3	5	4	3.67	2.33	3	3.33	1.5	4	4	1
369	0	1	2	4	2	3	11	6	3	1.33	2.67	2	2	5	3	0
370	0	1	1	2	2	4	28	14	1.67	1	1	1	1	5	3	0
371	0	1	2	4	4	3	9	0	2.67	2.67	2	2	2	5	3	0
373	0	1	1	4	4	2	19	8	3.33	2.33	2.33	3.33	3	2	3	0
374	0	1	2	2	4	3	6	3	2.33	2	3.33	3.67	2	1	3	0
375	0	1	2	2	4	3	12	6	3.67	2.33	3	3.33	3	4	3	0
377	0	1	2	4	5	2	17	9	4.67	3	4	4.33	5	5	3	0
378	2	1	1	2	2	3	20	12	3.67	1.67	3	4	3	4	3	0
379	0	1	2	2	5	1	11	0	3.67	3.33	3.67	2.67	3	4	3	1
380	2	1	4	2	2	4	24	10	4.67	4	5	5	5	2	3	0
381	1	1	2	2	2	2	18	10	4.33	3	3.33	4	2	2	3	0
382	2	1	2	2	4	3	21	18	3.67	3	5	2.67	4	2	3	1
383	0	1	2	4	5	3	12	6	3	2.33	3.33	3	4	1	3	0
384	2	1	2	3	4	3	21	16	3.33	3.67	4	4	4	1	1	0
385	0	1	1	2	4	3	10	10	3.67	3.67	4	4	3.5	4	3	0
386	0	1	2	3	3	2	5	0	4.33	4	4	5	5	1	3	0
387	1	1	1	2	2	3	17	12	2.67	4.33	4.67	3	1.5	4	3	0
388	2	1	1	4	1	2	17	10	3.67	3.33	3	3	2.5	1	1	0
391	0	1	1	3	2	4	26	12	4.67	3	2.67	4.67	4	4	3	0
392	2	1	1	3	2	1	28	8	5	5	3.67	5	4	1	1	0
393	0	1	1	2	5	4	1	0	5	3.67	3.33	3.33	3	2	4	0
394	2	1	2	3	4	4	20	11	3.67	3.33	3	3.33	2.5	2	3	0
395	2	1	1	3	2	3	26	19	3.67	3	3	3.67	3	1	3	0
396	1	1	2	3	5	2	13	4	3.33	3.33	3.33	3.67	3.5	1	3	0
397	0	1	4	2	2	2	22	6	3.67	3	3.33	4.33	4	1	3	0
398	1	1	1	2	5	3	20	14	3.67	3.67	3.67	3.67	3.5	1	3	0
399	1	1	2	2	4	3	5	4	3.67	2.33	4	3.67	3	4	3	0
400	2	1	1	2	3	3	7	18	4.67	5	5	5	5	5	4	0
401	1	1	1	4	5	3	16	7	3.67	4	4.67	4.67	4.5	2	3	0
403	2	1	1	2	2	3	16	8	3	2.67	2.67	2.67	3	4	3	1
405	2	1	1	3	4	3	20	11	4.33	3	3.67	4	3	4	3	0
406	2	1	2	2	2	3	16	14	3	3.33	3.67	2.67	4	2	2	0
407	0	1	2	3	4	4	4	3	3	2	2.67	3	2	4	3	0
408	2	1	1	2	2	4	29	15	5	3.67	3	5	1.5	2	3	0
409	0	1	2	2	4	2	9	5	3.33	1.67	2.33	2.33	2.5	4	3	0
410	2	1	1	2	2	3	21	14	3	2.67	3.67	2.67	1.5	2	2	1
411	0	1	2	4	5	3	4	0	3.67	2.33	2.67	2.67	4	1	3	0
412	2	1	2	2	4	3	20	13	3	2.33	3	3.33	2.5	2	3	0
413	0	1	2	3	5	2	16	12	3.33	2.67	2.67	2.33	3.5	2	3	1
414	0	1	1	1	4	3	8	7	2.67	2.33	4	3	1.5	4	3	0
415	0	1	2	2	4	2	4	6	3.33	2.67	3.33	3.33	4	5	3	0
416	0	1	2	2	4	3	4	2	4	2	3.33	3.67	3.5	4	3	0
417	2	1	2	4	4	4	21	7	3.33	1.67	3	4	1.5	4	3	0
418	2	1	1	4	2	3	28	14	4.67	3.33	4.67	4.33	4	1	1	0
419	2	1	1	2	4	2	22	11	3	2.67	4.33	2.33	2.5	2	3	0
420	0	1	1	3	1	3	5	3	3.33	3.33	3.67	3.67	3.5	1	3	0
421	2	1	2	2	2	3	26	14	3	3.33	3	3	3	2	3	0
422	0	1	1	3	2	3	18	12	3.33	3.33	3	3	4	2	2	0
423	1	1	2	2	4	3	23	7	3	3.33	4.33	3.67	3.5	5	3	0
424	0	1	4	4	2	1	3	0	3	2.33	4.33	3	3	2	3	0
426	0	1	1	4	2	3	16	8	2	2	2	2	2	1	3	0
427	0	1	2	3	2	2	14	7	4	2	3	3	3	4	3	0
428	0	1	1	2	2	1	8	4	3.33	3	3.67	2.67	2	1	3	0
429	2	1	1	2	4	1	20	12	4	4.33	4	4	4	2	3	0
430	0	1	2	4	5	3	17	7	3.67	3.67	3.67	5	4	5	3	0
431	0	1	1	2	5	3	13	8	2.33	2	2.67	2.33	2.5	5	3	1
432	0	1	1	3	2	1	16	7	3.33	3.33	4.33	3.67	4	2	3	0
433	2	1	1	2	3	3	28	12	3	3	3.33	4	3.5	1	3	0
435	2	1	2	2	4	2	13	7	3.67	2.33	4	4	4	4	3	0
436	0	1	2	3	5	3	8	0	5	4.33	5	5	5	4	1	0
438	0	1	4	4	1	3	8	6	3	2.67	2.67	2.67	3	1	3	0
439	0	1	1	3	2	1	3	2	3	1.67	2.67	2.33	3	1	3	0
440	0	1	1	4	5	2	3	0	3	2.67	3	3.33	2.5	5	4	0
441	0	1	2	4	5	2	7	0	3.67	2.33	4	4.67	4	5	3	0
442	2	1	1	2	5	4	21	18	5	3.67	5	4.33	5	2	3	0
443	2	1	1	2	1	5	16	15	4.67	2.67	5	4.33	3	2	2	0
444	2	1	1	2	1	5	29	14	1.67	4	3	1	1	1	2	1
445	0	1	2	3	2	2	3	3	4	3	3.67	3.33	3	2	4	1
446	2	1	1	2	5	3	28	20	5	4	5	5	5	2	3	0
447	0	1	2	3	5	3	14	4	3	2	4.33	2.33	2.5	4	3	0
449	0	1	2	3	4	2	10	9	3.67	2.67	3.33	3.67	3	5	3	0
450	2	1	1	2	5	3	17	9	3.33	2.33	3.33	3.67	3	2	3	0
451	1	1	1	3	1	4	25	18	1.67	4	2	2.33	2	4	2	0
452	1	1	2	3	4	4	17	8	4	3.33	3.67	3.33	3	1	3	0
453	0	1	1	4	2	3	19	11	3	3	3	3.33	3	4	3	1
454	0	1	2	2	4	3	2	0	2.33	2.67	3	2.33	2	4	3	0
455	0	1	1	3	2	2	11	8	4	3.33	4.33	4	4	4	3	0
456	0	1	1	4	2	4	3	0	3.33	2	3	3.67	3	5	4	0
457	1	1	1	4	2	1	15	14	4.67	4.33	4.33	3.67	3.5	2	2	1
458	1	1	1	2	1	1	19	12	3	2	2.67	3	2.5	2	1	0
459	0	1	2	4	5	1	22	13	5	2.67	4	4.33	4	5	3	1
460	0	1	2	4	4	2	12	12	4	3.33	3.33	3.33	3.5	1	3	0
461	0	1	2	4	4	3	19	9	4	1.67	3	3.67	4	1	3	0
462	2	1	1	4	1	4	14	6	3.33	3.67	4	5	4.5	1	3	0
463	0	1	1	4	4	2	19	6	4	3.67	3.67	3.67	3	5	3	0
464	0	1	1	4	5	2	17	9	4	1.33	2.33	3	1	2	3	0
466	0	1	2	4	5	2	9	3	5	3	4.33	4.33	4	2	3	0
467	0	1	2	4	5	3	13	1	2.67	3.67	4	3.33	3	1	3	0
468	0	1	1	4	1	3	6	1	3	3	3.33	2.67	3	5	3	0
470	0	1	2	4	4	2	17	2	4.67	2.33	3.67	4.33	4.5	1	3	0
471	1	1	1	4	2	3	14	11	3	3	3.33	3	3	1	3	0
472	2	1	2	1	4	4	27	8	4.33	3.67	2	5	1	1	3	0
473	0	1	2	3	5	2	6	0	3.67	1.67	3.33	3.33	3	4	3	0
474	2	1	1	4	2	3	20	10	3.67	4	2.67	3.33	2	2	3	0
475	0	1	1	4	4	3	10	1	4	2.67	4	3.33	2.5	5	3	0
478	0	1	2	4	5	1	5	0	3.33	2.33	3	3.67	3.5	4	3	0
479	0	1	2	3	5	3	10	12	4.33	3.33	3.33	3.33	4.5	5	3	0
480	0	1	1	3	1	3	16	9	3.33	3.33	3.67	4.33	1	2	3	0
481	0	1	2	3	5	2	12	8	3.33	1.67	1.67	2.67	2.5	5	3	0
482	1	1	2	4	2	2	4	0	2.67	3.33	2.67	2.67	2	4	3	0
483	0	1	2	2	4	4	8	0	4	3.67	4	3	3	1	3	0
484	0	1	2	2	5	3	3	0	3.33	3	3.67	3.33	3	5	4	0
485	2	1	2	3	4	2	24	12	4.33	3.33	3.67	4	4	4	3	0
486	0	1	2	4	5	2	12	3	5	3	5	4.33	5	2	3	0
487	0	1	1	5	5	1	14	6	3.33	2.67	4.33	3	3	2	3	0
488	0	1	2	2	4	2	15	3	4	2.33	3	3	4	4	3	0
489	2	1	4	4	2	4	22	12	3.67	3.33	3.67	3.33	4	1	3	0
490	0	1	2	4	2	3	5	1	3.33	3.33	3.67	4.67	3.5	1	3	0
491	0	1	2	2	5	4	7	5	3.33	4.33	3.33	4.67	3	4	4	0
495	0	1	2	2	4	1	7	9	4.33	3.67	3.67	4.33	3.5	5	3	0
496	2	1	2	2	5	3	16	8	5	4	5	4.67	4	1	3	0
497	0	1	1	3	2	4	9	3	4	2.67	3.33	3.33	3	4	3	0
498	0	1	2	2	2	2	11	9	3	2.67	3.33	3	3	4	3	0
499	0	1	4	3	2	2	8	0	3	3	4.33	4	4	1	4	0
500	0	1	2	2	4	4	12	6	5	3.67	4.67	4	4.5	2	3	0
501	1	1	1	2	1	3	11	8	3	3	3	3	3	2	3	0
503	0	1	1	2	2	3	8	2	3.33	2.67	3.33	4	3	2	3	0
504	2	1	2	3	2	4	27	13	4	3.67	3.33	4	4	4	3	1
505	2	1	1	4	5	3	24	18	3.33	3.33	3	3.33	3.5	1	3	1
506	0	1	2	2	5	3	10	3	4.67	4	4.33	4.33	5	2	3	0
507	0	1	1	2	2	3	15	7	4	1.67	4	3	4	1	3	0
508	0	1	2	4	5	2	4	2	4	2.67	4.33	3.33	3	4	3	1
509	0	1	2	4	1	2	10	0	4.33	3	3.33	2.67	2.5	4	3	1
510	2	1	4	3	1	4	29	14	2.33	3	3	2.33	3	2	3	0
511	2	1	1	2	1	4	29	21	3	2.67	3.33	4	4.5	1	2	0
512	0	1	2	3	4	4	11	10	3	3.33	2.33	2.67	3	4	4	1
513	0	1	2	3	3	3	12	7	3.33	2.67	2.33	3.33	2.5	1	3	0
514	0	1	2	2	2	3	4	3	3	3	3	2.67	3	2	3	1
515	1	1	2	2	4	3	6	9	3.67	2.33	3	3.33	3.5	4	4	1
518	1	1	2	2	1	3	6	1	3	3	3	3.33	3.5	2	3	0
519	0	1	2	2	2	2	3	3	3.67	3	3.33	3.67	3	5	4	0
522	2	1	2	3	4	3	23	15	3.67	3	3.67	3.67	3	2	3	1
523	0	1	2	2	2	2	3	0	4.67	3	4.33	5	5	2	4	0
524	0	1	2	2	3	2	24	11	5	4.33	4.33	4.67	3.5	1	2	1
525	2	1	4	2	2	3	18	8	5	4	4.33	3.67	3.5	1	3	0
526	0	1	1	2	1	1	3	3	3	3	3	3	3	2	3	1
528	1	1	1	4	1	1	18	12	3.67	3.67	3	3	3	2	2	0
529	0	1	2	2	5	2	11	3	5	1.67	4.33	4.33	4	1	3	0
530	0	1	1	4	2	3	13	7	5	1.33	4	3.67	1.5	5	3	0
532	1	1	2	2	3	4	15	1	3.67	2.33	3	4	4	1	3	0
533	1	1	1	3	2	1	12	7	4.67	2.33	4.33	4.33	3	4	3	1
534	0	1	2	2	4	2	9	0	3.33	2.67	3.67	3.33	2.5	4	3	0
535	0	1	2	3	4	3	8	6	3.67	2.67	3.33	3.67	2.5	1	3	0
536	1	1	1	3	4	2	19	13	4	3.67	4	4	4	2	2	0
537	2	1	1	3	4	2	19	13	4	3.67	4.33	4	4	4	1	0
538	0	1	2	3	4	2	3	3	3.33	3	3.33	3.67	3	5	3	0
539	1	1	2	4	4	3	15	9	4	3	3.33	3.33	4	4	3	1
540	2	1	2	4	4	3	15	11	4.33	3	3	4	3.5	4	4	1
541	1	1	1	3	4	2	14	10	3.67	3	3.33	3.33	3.5	4	3	1
542	0	1	2	3	5	2	15	6	3.67	3	3.67	3.67	3.5	2	1	0
543	0	1	2	4	3	3	6	0	4	2.67	3.67	4	3	4	4	1
544	1	1	1	3	3	2	13	9	4	3	3.67	3.33	3	4	3	1
545	0	1	3	2	2	3	9	2	4	3.33	3.67	3.67	3	4	4	1
546	0	1	1	3	2	2	10	2	4	3	3.67	3.67	3.5	4	4	1
547	0	1	2	3	4	2	8	1	4	3.67	3.67	4	3	4	4	1
548	0	1	1	3	2	3	7	1	4	3	3.67	4	3.5	4	4	1
549	2	1	2	2	4	2	21	11	4.33	3.33	4.33	4.33	3	4	3	1
550	0	1	1	3	2	2	3	3	4	3.33	3.33	3.33	3.5	4	4	1
551	0	1	2	4	4	3	7	4	4	2.67	3.33	4	4	4	4	1
552	2	1	1	2	1	1	22	13	3	3	3	3	3	2	2	1
553	2	1	4	2	3	3	13	9	4.33	4	5	5	5	1	3	1
554	1	1	2	2	5	4	9	1	3.67	3.67	3	2.67	3	4	3	0
555	0	1	2	2	2	2	9	0	3.33	2	3.33	4	2.5	2	3	0
556	1	1	4	2	2	4	10	7	3.67	3	2.67	3.67	2.5	2	3	1
557	0	1	1	3	3	1	3	3	3.67	3	3	3.33	3	4	3	1
558	0	1	1	3	3	2	11	4	4	3.67	4	4	4	2	3	0
559	0	1	2	3	4	3	4	3	3.67	2	2.67	4	3	4	3	0
560	2	1	2	4	4	3	26	13	2.33	2.33	2.67	3	3	2	3	0
561	0	1	2	3	2	3	10	9	2.67	1.67	2.33	3	2	2	3	1
562	0	1	1	3	4	2	9	6	3	2	3.67	2	3	2	2	0
563	1	1	1	2	4	2	11	8	4	3.67	3.33	3.33	3.5	1	2	1
564	1	1	2	2	3	3	14	12	4	3	3	3	3	4	3	0
565	0	1	1	3	5	2	21	9	3.67	3	3	3.33	3	1	3	0
566	0	1	1	3	4	2	17	10	4.67	3	4	4.67	4	2	3	1
567	0	1	1	5	4	4	3	3	3	3	3	3	3	1	3	0
568	1	1	2	4	2	1	24	10	5	3.33	4	4	4.5	4	3	0
569	0	1	1	3	1	1	9	0	3.33	3.67	3	3.33	3.5	4	3	0
570	0	1	1	3	2	2	3	3	3	3	3	3.33	3	2	3	0
571	0	1	1	2	2	3	6	3	3.33	3.33	3	3.33	3	5	3	1
572	0	1	2	2	2	4	17	7	3	3.33	3	3.33	3.5	4	3	0
573	0	1	2	3	5	3	12	4	4.33	3	3.33	4	4	5	3	0
574	0	1	2	3	2	2	4	0	4.33	3.33	3	3.33	2.5	2	4	1
575	0	1	2	4	5	2	5	0	4	3.33	3.67	4	2.5	4	3	0
577	0	1	2	3	3	3	10	3	3	2	3	3.67	3	1	3	0
579	0	1	2	2	5	2	16	7	2.67	1.67	3.67	3	3	4	3	1
581	1	1	2	3	2	2	9	6	3	2.67	3.67	3	3	4	3	0
582	0	1	2	2	3	3	9	6	4	2.33	3.33	3.67	3.5	4	3	0
583	0	1	2	4	5	4	5	3	4	3	2.67	3.33	2	1	4	0
584	0	1	4	4	2	1	10	7	3	3	3	3	3	2	3	0
585	0	1	2	4	3	3	3	3	4	3	3.33	3.67	3	4	4	0
586	1	1	2	3	5	3	18	14	4.33	2.33	4	3.67	3.5	4	3	1
587	0	1	2	3	5	3	8	3	4	4	4.67	4.67	5	4	4	1
588	1	1	1	2	2	3	3	3	3.33	3	3	4	3.5	5	3	1
589	0	1	2	4	2	2	12	5	3	2.33	3.33	4	3	4	3	0
591	0	1	2	3	4	3	7	3	4.33	3.33	4	4	4	4	4	1
592	0	1	1	2	3	2	5	5	4	2.33	3	3.67	3	4	4	1
593	0	1	1	2	5	1	10	6	3.67	3	3.67	4.67	2.5	1	3	0
594	0	1	1	3	5	2	6	5	4.33	3	3.33	3.67	4	4	4	1
595	0	1	1	3	4	2	6	5	4.67	3	3.67	3.33	4	4	4	1
599	0	1	2	4	3	1	11	3	4.67	2.33	3	4	3	5	3	1
600	0	1	2	4	4	1	9	3	3	3	3	3	3	2	3	1
601	0	1	2	4	4	1	3	3	4	3.33	3	3	3.5	2	3	1
602	0	1	2	4	3	3	7	2	3.67	1.33	3	4	3	2	3	0
603	0	1	2	2	3	4	6	0	3.33	2.33	3	3.67	3	4	3	1
604	0	1	1	3	2	2	7	7	4.33	2.67	2.67	4	4	4	4	1
605	0	1	2	4	3	3	4	3	3.33	2.33	2	2.67	2	4	4	1
606	0	1	2	4	4	3	2	1	2.67	2.33	2.33	2.67	2.5	1	3	0
607	0	1	2	4	4	2	3	3	3.33	3.33	3	3	3	1	3	0
608	0	1	1	3	4	2	7	5	4	2.33	3.33	3.67	3.5	4	4	1
609	0	1	1	3	2	3	6	6	4.67	2	3.33	3.67	3.5	4	3	1
610	0	1	1	3	3	3	9	5	4.67	2.33	3.33	4	4	4	3	1
611	0	1	4	4	2	3	18	10	4.67	2	3.33	3.67	3	4	3	1
612	0	1	2	4	2	2	0	0	4	2.33	3	3.33	2.5	4	4	1
617	0	1	2	3	4	3	10	6	3.67	2.33	4	3.33	3.5	2	3	1
618	0	1	2	3	4	2	17	10	2.67	3	3	2.67	3.5	2	2	1
619	0	1	2	1	3	1	17	14	3.67	3.33	2.67	3	3.5	5	3	1
620	0	1	1	2	1	3	19	7	4.33	4.67	4	4.67	4.5	2	3	1
621	0	1	2	2	4	3	3	3	4.33	3	3	3	3	1	3	0
622	0	1	2	2	4	2	3	0	3.33	2	3	2.67	4	4	4	1
623	0	1	3	3	4	3	6	2	3	3	2.67	2.33	3	5	4	1
624	1	1	1	4	2	3	30	13	3	3	3	3	3	1	1	0
625	0	1	2	4	3	3	12	3	4	2.67	3.67	3.33	3.5	2	3	0
627	1	1	1	4	2	3	11	6	3	2.67	3	3	3	5	3	0
628	2	1	1	2	3	4	28	17	4.67	2.67	3.67	2.33	4.5	2	1	0
629	2	1	2	4	5	3	23	11	4.67	1.67	3.67	3.67	4.5	4	3	1
630	0	1	2	3	5	2	19	11	3.67	4	3.67	3.67	4	4	3	0
631	0	1	1	4	2	3	10	3	3.67	2	3.67	3.67	2	1	3	0
632	0	1	2	3	2	3	13	4	3	2	2.67	3.67	2	5	3	1
633	0	1	1	3	5	2	13	9	3.67	3.33	4.33	3.33	3	2	3	1
635	2	1	1	2	1	4	12	9	2	2	2	2.33	3	2	2	0
636	0	1	2	4	4	3	2	2	4.33	3.67	1.67	3.33	3	1	3	0
640	0	1	2	2	3	3	7	0	5	4	5	5	4.5	1	3	0
641	1	1	1	3	2	3	13	7	3.67	3	3.67	3.67	3	1	3	0
642	1	1	2	3	3	3	15	13	4.33	3.67	4	4.33	3.5	5	3	1
643	0	1	2	2	2	2	10	7	2.67	3	2.33	3.67	2.5	2	4	1
644	0	1	1	3	2	3	15	12	3.67	3.67	4	3.67	4	4	4	0
1003	2	1	1	4	2	2	5	4	4.33	4	4.67	4.33	4.5	1	4	0
1006	2	1	2	2	2	4	21	8	5	4.33	4	5	4	2	3	0
1007	2	1	2	4	3	3	25	12	4.33	1	3.33	4.33	3	1	3	0
1008	2	1	1	2	1	4	14	12	3.33	3	4.33	4.33	4	1	3	0
1009	2	1	1	2	2	3	23	15	2.67	3	3	3.67	1.5	2	3	0
1010	2	1	1	2	4	2	17	11	4.33	3.33	3.67	4	3.5	1	3	1
1011	2	1	2	3	4	3	9	8	1.67	2.67	4	4.33	3.5	2	3	0

## Sheet: Sheet2
ID
Current_smk
gender
marr
edu_lev
income
health
KTSND총점
흡연태도총점
감정노동_빈도
감정노동_강도
감정노동_다양성
감정노동_표면행위
감정노동_내면행위
정서조절_타인비난
사내간접_4c
가정간접_4c
직장간접흡연
가정간접흡연
SMK_rule
rule_agg
SMK_edu
ID	Current_smk	gender	marr	edu_lev	income	health	KTSND총점	흡연태도총점	감정노동_빈도	감정노동_강도	감정노동_다양성	감정노동_표면행위	감정노동_내면행위	정서조절_타인비난	사내간접_4c	가정간접_4c	직장간접흡연	가정간접흡연	SMK_rule	rule_agg	SMK_edu
